# Supplementary material for: Reducing State Conflicts between Network Motifs Synergistically Enhances Cancer Drug Effects and Overcomes Adaptive Resistance
Source: Cancers (Basel). 2024 Mar 29;16(7):1337. doi: 10.3390/cancers16071337 (PMC11010870; doi:10.3390/cancers16071337)
Supplement: Supplementary file 1 [file cancers-16-01337-s001.zip]

Archive with 1 entries (1 files):
- cancers-2877579-supplementary.pdf
